# Supplementary material for: Assembly and Comparative Analysis of the Complete Mitochondrial Genome of Corydalis ophiocarpa (Papaveraceae)
Source: Curr Issues Mol Biol. 2026 Jun 12;48(6):614. doi: 10.3390/cimb48060614 (PMC13297740; doi:10.3390/cimb48060614)
Supplement: Supplementary file 1 [file cimb-48-00614-s001.zip › Supplementary Tables.xlsx]

## Sheet: Information
Characterization and Analysis of the Complete Mitochondrial Genome of Corydalis ophiocarpa (Papaveraceae)
Ming Lei 1,2,3, Cui Li 1,2,3, Jing Wang 1,2,3, Mei Qin 1,2,3, Li-rong Huang 1,2,3, Xia-lian Ou 1,2,3, Liang Kang 1,2,3,4, Han Liu 1,2,3,* and Zhan-jiang Zhang 1,2,3,5,*
1 Guangxi Key Laboratory of Medicinal Resources Protection and Genetic Improvement, Guangxi Botanical Garden of Medicinal Plants, Nanning 530023, China; leiming@gxyyzwy.com (M.L.); licuicui941@163.com (C.L.); 18565756016@139.com (J.W.); qinmei20210630@163.com (M.Q.); huanglirong2066@126.com (L.H.); 18290045835@163.com (X.O.); 17736623451@163.com (K.L.) 2 National Center for Traditional Chinese Me…

## Sheet: TABLE S1
TABLE S1 Information of each node in the mt genome of C. ophiocarpa.
Contig/Node	Length (bp)	Depth (×)
contig1	413651	208
contig2	173647	224
contig3	6383	398

## Sheet: TABLE S2
TABLE S2 Information of intron-contained genes in the mt genome of C. ophiocarpa.
Gene names	No. of exons	Exon location
		exon I	exon II	exon III	exon IV	exon V
ccmFC	2	[551240:552006](+)	[552949:553507](+)
cox2	3	[100078:100459](+)	[102570:102887](+)	[104948:105039](+)
nad1	5	[341423:341807](-)	[211787:211869](-)	[210178:210369](-)	[161400:161458](-)	[157829:158087](-)
nad2	5	[489175:489327](-)	[487479:487870](-)	[451417:451577](+)	[454173:454745](+)	[456307:456494](+)
nad4	4	[260192:260652](-)	[258262:258776](-)	[254446:254868](-)	[251462:251550](-)
nad5	5	[316680:316909](+)	[317740:318955](+)	[431944:431965](-)	[178457:178851](+)	[179832:179969](+)
nad7	5	[174005:174147](-)	[173078:173146](-)	[170808:171274](-)	[169551:169794](-)	[167541:167802](-)
rps10	2	[137752:138061](+)	[139018:139100](+)
rps3	2	[91621:91694](-)	[88349:89960](-)
Note: (+) represents sense strand; (-) represents anti-sense strand.

## Sheet: TABLE S3
TABLE S3 A list of genes predicted in the cp genome of C. ophiocarpa.
Gene groups	Gene names
Subunits of NADH-dehydrogenase	ndhA，ndhB(×2)，ndhC，ndhD(×2)，ndhE(×2)，ndhF(×2)，ndhG(×2)，ndhH，ndhI(×2)，ndhJ，ndhK
Subunits of photosystem Ⅰ	psaA，psaB，psaC(×2)，psaI，psaJ
Subunits of photosystem Ⅱ	psbA，psbB，psbC，psbD，psbE，psbF，psbH，psbI，psbJ，psbK，psbL, psbM，psbN，psbT，psbZ，ycf3
Subunits of cytochrome b/f complex	petA，petB，petD，petG，petL，petN
Subunits of ATP synthase	atpA，atpB，atpE，atpF，atpH，atpI
Large subunit of rubisco	rbcL
Small subunit of ribosome	rps2，rps3，rps4，rps7(×2)，rps8，rps11，rps12(×2)，rps14，rps15，rps16，rps18, rps19
Large subunit of ribosome	rpl2，rpl14，rpl16，rpl20，rpl22，rpl23(×2)，rpl32(×2)，rpl33，rpl36
DNA dependent RNA polymerase	rpoA，rpoB，rpoC1，rpoC2
rRNA genes	rrn4.5S(×2)，rrn5S(×2)，rrn16S(×2)，rrn23S(×2)
tRNA genes	trnA-UGC(×2)，trnC-GCA，trnD-GUC，trnE-UUC，trnF-GAA，trnfM-CAU，trnG-GCC，trnG-UCC，trnH-GUG，trnI-CAU(×2)，trnI-GAU(×2)，trnK-UUU，trnL-CAA(×2)，trnL-UAA，trnL-UAG(×2)，trnM-CAU，trnN-GUU(×2)，trnP-UGG，trnQ-UUG，trnR-ACG(×2)，trnR-UCU，trnS-GCU(×2)，trnS-UGA，trnT-GGU，trnT-UGU，trnV-GAC(×2)，trnV-UAC，trnW-CCA，trnY-GUA
Maturase	matK
c-type cytochrom synthesis gene	ccsA(×2)
Envelope membrane protein	cemA
Translational initiation factor	infA
Genes of unknown functions Open Reading	ycf1，ycf2(×2)，ycf4
Note: (×2) referred to genes with two copies.

## Sheet: TABLE S4
TABLE S4 RSCU values of the codons in the mt genome of C. ophiocarpa.
Amino	Codon 1	Codon 2	Codon 3	Codon 4	Codon 5	Codon 6
	RSCU	RSCU	RSCU	RSCU	RSCU	RSCU
Ala	GCU	GCA	GCC	GCG
	1.6	1	0.89	0.5
Arg	AGA	CGU	CGA	CGG	AGG	CGC
	1.41	1.27	1.26	0.78	0.7	0.58
Asn	AAU	AAC
	1.31	0.69
Asp	GAU	GAC
	1.4	0.6
Cys	UGU	UGC
	1.28	0.72
End	UAA	UGA	UAG
	1.5	0.97	0.53
Gln	CAA	CAG
	1.52	0.48
Glu	GAA	GAG
	1.36	0.64
Gly	GGA	GGU	GGG	GGC
	1.49	1.27	0.74	0.51
His	CAU	CAC
	1.5	0.5
Ile	AUU	AUC	AUA
	1.29	0.89	0.82
Leu	UUA	CUU	UUG	CUA	CUC	CUG
	1.33	1.3	1.25	0.88	0.65	0.58
Lys	AAA	AAG
	1.22	0.78
Met	AUG
	1
Phe	UUU	UUC
	1.1	0.9
Pro	CCU	CCA	CCC	CCG
	1.35	1.18	0.81	0.67
Ser	UCU	UCA	UCC	AGU	UCG	AGC
	1.38	1.14	1.03	0.99	0.91	0.56
Thr	ACU	ACC	ACA	ACG
	1.3	1.06	1.03	0.6
Trp	UGG
	1
Tyr	UAU	UAC
	1.51	0.49
Val	GUA	GUU	GUG	GUC
	1.21	1.19	0.9	0.69

## Sheet: TABLE S5
TABLE S5 SSRs identified in the mt genome of C. ophiocarpa.
No. of SSRs	SSR Type	SSR Unit	Size	Start	End
1	p2	(AC)5	10	8105	8114
2	p4	(AAAG)3	12	12244	12255
3	p3	(AGC)4	12	12353	12364
4	p1	(T)10	10	14948	14957
5	p1	(A)11	11	16042	16052
6	p1	(T)10	10	24048	24057
7	p4	(GAAA)3	12	31242	31253
8	p3	(CGC)4	12	37843	37854
9	p5	(AAAAG)3	15	39924	39938
10	p4	(AAGG)3	12	48591	48602
11	p4	(TAGG)3	12	52338	52349
12	p4	(TAGC)3	12	54717	54728
13	p1	(T)10	10	58543	58552
14	p3	(GTA)4	12	66334	66345
15	p2	(GA)5	10	68317	68326
16	p4	(TAGC)3	12	68905	68916
17	p1	(C)10	10	69373	69382
18	p4	(CTAT)3	12	70478	70489
19	p2	(TC)6	12	78208	78219
20	p1	(C)12	12	83388	83399
21	p4	(TAAG)3	12	83700	83711
22	p1	(A)10	10	84561	84570
23	p4	(ATAC)3	12	87464	87475
24	p4	(AATG)3	12	89818	89829
25	p3	(CTC)7	21	95574	95594
26	p4	(TAGC)3	12	101162	101173
27	p4	(GGCC)3	12	102087	102098
28	p4	(TCGC)3	12	105096	105107
29	p2	(TC)5	10	108532	108541
30	p2	(CT)5	10	112163	112172
31	p2	(CT)5	10	112274	112283
32	p1	(T)10	10	114730	114739
33	p2	(AG)6	12	117069	117080
34	p1	(A)12	12	117319	117330
35	p3	(CAA)5	15	124819	124833
36	p1	(T)11	11	125340	125350
37	p1	(T)10	10	125939	125948
38	p1	(A)10	10	126068	126077
39	p2	(CT)5	10	127654	127663
40	p4	(GAAT)3	12	128427	128438
41	p1	(T)11	11	135084	135094
42	p2	(AC)5	10	135720	135729
43	p4	(AAGA)3	12	142190	142201
44	p4	(TGTC)3	12	145426	145437
45	p4	(ACTG)3	12	148287	148298
46	p2	(GA)5	10	151834	151843
47	p2	(AG)5	10	161846	161855
48	p4	(TCAG)3	12	165292	165303
49	p4	(AAGT)3	12	165776	165787
50	p4	(GGTC)3	12	173761	173772
51	p2	(AG)5	10	179241	179250
52	p4	(AAGC)3	12	180018	180029
53	p4	(TGTT)3	12	182368	182379
54	p3	(CTT)4	12	203966	203977
55	p1	(A)11	11	204254	204264
56	p1	(T)10	10	204707	204716
57	p4	(TTTC)3	12	220111	220122
58	p4	(TTAT)3	12	222019	222030
59	p1	(A)11	11	230123	230133
60	p1	(A)11	11	231392	231402
61	p2	(CT)5	10	232715	232724
62	p4	(ATAG)3	12	233815	233826
63	p3	(AGA)4	12	242184	242195
64	p1	(T)13	13	246634	246646
65	p2	(TA)5	10	248435	248444
66	p4	(GCTA)3	12	251064	251075
67	p5	(TCTTC)3	15	255381	255395
68	p3	(AAC)4	12	257585	257596
69	p3	(TGC)4	12	258029	258040
70	p2	(CT)5	10	261474	261483
71	p4	(CTGG)3	12	262052	262063
72	p4	(TGAA)3	12	264957	264968
73	p1	(A)10	10	269402	269411
74	p1	(G)12	12	269558	269569
75	p4	(CTAG)3	12	270752	270763
76	p1	(A)10	10	275679	275688
77	p2	(TG)5	10	284290	284299
78	p2	(CT)5	10	289025	289034
79	p5	(TAACC)3	15	291186	291200
80	p3	(TTC)4	12	291656	291667
81	p1	(A)10	10	292151	292160
82	p4	(GGCC)3	12	293725	293736
83	p1	(A)10	10	304109	304118
84	p4	(TGCA)3	12	307451	307462
85	p4	(GCCG)3	12	319608	319619
86	p4	(CGCC)3	12	324931	324942
87	p2	(AG)5	10	327644	327653
88	p3	(AGA)4	12	337321	337332
89	p4	(CTGA)3	12	338387	338398
90	p1	(T)10	10	340573	340582
91	p4	(CCTT)3	12	348285	348296
92	p4	(AAAG)3	12	349732	349743
93	p1	(T)13	13	359369	359381
94	p2	(AT)5	10	390578	390587
95	p2	(TA)7	14	392626	392639
96	p1	(T)10	10	392649	392658
97	p2	(CT)5	10	406482	406491
98	p4	(AGAT)3	12	406891	406902
99	p4	(TCCC)3	12	408599	408610
100	p4	(GAAA)3	12	410621	410632
101	p4	(GCCT)3	12	415759	415770
102	p6	(ATCGGA)3	18	428885	428902
103	p3	(TTC)4	12	430175	430186
104	p4	(CTTC)3	12	434900	434911
105	p4	(TTGA)3	12	436743	436754
106	p1	(T)10	10	440039	440048
107	p1	(T)10	10	441163	441172
108	p4	(TAGC)3	12	450404	450415
109	p4	(CCTT)3	12	455861	455872
110	p2	(CT)6	12	457012	457023
111	p5	(GTAAA)3	15	475745	475759
112	p4	(TTCT)3	12	476199	476210
113	p1	(A)10	10	484773	484782
114	p1	(A)13	13	485055	485067
115	p2	(CT)5	10	488488	488497
116	p1	(A)10	10	489764	489773
117	p2	(AC)5	10	492127	492136
118	p2	(AT)5	10	493517	493526
119	p4	(GAAG)3	12	494353	494364
120	p2	(TA)5	10	495029	495038
121	p4	(TTTC)3	12	495831	495842
122	p2	(TC)5	10	496032	496041
123	p4	(AGCT)3	12	505054	505065
124	p3	(TAA)4	12	510085	510096
125	p4	(TTCA)3	12	511370	511381
126	p2	(AG)5	10	513023	513032
127	p4	(ATAG)3	12	517705	517716
128	p3	(TCT)4	12	521914	521925
129	p4	(TAGC)3	12	525699	525710
130	p4	(GCTA)4	16	526796	526811
131	p4	(GCTA)3	12	526827	526838
132	p4	(GAAA)3	12	526930	526941
133	p4	(GCCC)3	12	527514	527525
134	p2	(TC)6	12	537675	537686
135	p4	(TTAC)3	12	542384	542395
136	p1	(T)10	10	552761	552770
137	p4	(GGAT)3	12	554697	554708
138	p4	(TTCA)3	12	556494	556505
139	p2	(TC)5	10	556984	556993
140	p3	(CTT)4	12	558372	558383
141	p1	(A)11	11	568033	568043
142	p2	(AT)5	10	569667	569676
143	p1	(A)13	13	570201	570213
144	p4	(AGGA)3	12	571437	571448
145	p3	(GCT)4	12	574135	574146
146	p4	(CTTT)3	12	575590	575601
147	p1	(T)13	13	586950	586962
148	p1	(A)10	10	587212	587221
149	p3	(AGA)4	12	588175	588186
150	p4	(AGAA)3	12	595618	595629
151	p4	(TGCT)3	12	597378	597389

## Sheet: TABLE S6
TABLE S6 Tandem repeat sequences in the mt genome of C. ophiocarpa.
Indices	Period	Copy	Consensus	Percent	Percent	Score	A	C	G	T	Entropy
	size	number	size	matches	indels						(0-2)
31268--31303	17	2.1	17	100	0	72	22	36	11	30	1.89
32482--32556	29	2.6	29	100	0	150	28	26	24	21	1.99
52707--52751	19	2.4	19	100	0	90	28	24	20	26	1.99
107586--107628	22	1.9	23	90	4	70	44	23	30	2	1.66
122161--122192	15	2.1	16	94	5	57	37	12	31	18	1.88
164007--164043	12	2.7	15	76	24	53	21	21	21	35	1.96
193679--193717	12	3.2	12	100	0	78	38	0	17	43	1.5
209605--209650	22	2.1	22	100	0	92	13	36	19	30	1.9
225611--225669	25	2.4	25	88	0	82	25	25	27	22	2
290246--290342	36	2.7	36	93	3	151	22	30	18	27	1.97
332278--332311	18	1.9	18	94	5	61	29	23	17	29	1.97
341821--341889	34	2	34	94	0	120	24	26	17	31	1.97
351874--351919	24	2	24	86	4	67	32	17	15	34	1.91
379134--379167	16	2.1	16	100	0	68	47	11	5	35	1.65
379487--379524	20	2	19	85	10	51	31	18	26	23	1.97
388692--388746	21	2.6	22	77	8	60	21	25	18	34	1.96
472570--472599	15	2	15	93	0	51	46	10	20	23	1.8
485107--485146	18	2.2	19	86	13	57	55	15	25	5	1.6
511035--511076	19	2.2	19	95	0	75	0	33	28	38	1.58
521456--521492	19	2.1	19	85	10	51	48	21	24	5	1.71
530553--530621	18	3.8	18	98	0	120	11	28	31	27	1.92

## Sheet: TABLE S7
TABLE S7 Dispersed repeat sequences in the mt genome of C. ophiocarpa.
The repeat length of the first part	The starting site of the first part	Matching direction	The repeat length of the second part	The starting site of the second part	Interval distance of repeats	E-value
6383	213472	F	6383	393502	0	0
1741	212719	F	1741	598323	0	0
988	393502	F	988	599076	0	0
649	121412	F	649	324067	0	0
425	187015	F	425	430612	0	1.35e-245
375	179719	P	375	597313	0	1.71e-215
360	171506	P	360	452322	0	1.84e-206
254	1061	F	254	69522	0	1.21e-142
219	58229	P	219	542696	-3	6.65e-114
195	99466	P	195	473231	-3	1.32e-99
177	89480	F	177	511382	0	2.76e-96
187	473854	F	187	584961	-3	7.62e-95
177	30720	F	177	271955	-2	3.87e-91
165	30732	F	165	271967	-1	2.29e-86
160	187001	F	160	249841	-1	2.28e-83
162	104173	F	162	489423	-2	3.48e-82
152	170626	P	152	245835	0	3.11e-81
149	93864	P	149	256008	0	1.99e-79
155	99506	P	155	473231	-2	5.21e-78
146	206924	P	146	237454	0	1.27e-77
145	176736	F	145	237457	0	5.09e-77
144	160976	P	144	572172	0	2.04e-76
143	176736	P	143	206924	0	8.15e-76
146	249855	F	146	430612	-1	5.57e-75
138	58300	P	138	542706	0	8.34e-73
136	171648	F	136	181821	0	1.33e-71
136	181821	P	136	452404	0	1.33e-71
139	99522	P	139	473231	-1	8.7e-71
134	171652	P	134	241802	0	2.14e-70
134	241802	F	134	452402	0	2.14e-70
132	181825	P	132	241804	0	3.42e-69
126	450392	P	126	504951	0	1.4e-65
137	165147	F	137	525500	-3	3.78e-65
125	30772	F	125	272007	0	5.6e-65
127	147441	P	127	511547	-1	1.33e-63
116	139944	F	116	283122	0	1.47e-59
112	241832	F	112	314205	0	3.76e-57
123	241821	F	123	314194	-3	7.32e-57
108	488009	P	108	576325	0	9.62e-55
104	171652	P	104	314205	0	2.46e-52
104	181825	P	104	314205	0	2.46e-52
104	314205	F	104	452432	0	2.46e-52
115	314194	F	115	452421	-3	3.91e-52
103	99917	P	103	157589	0	9.85e-52
113	165176	F	113	525529	-3	5.94e-51
99	170759	F	99	529050	0	2.52e-49
98	142911	P	98	548677	0	1.01e-48
97	303591	F	97	523984	0	4.03e-48
101	106404	P	101	184836	-1	4.77e-48
100	161022	P	100	455929	-1	1.89e-47
98	455931	F	98	572172	-1	2.96e-46
86	249417	P	86	276108	0	1.69e-41
93	165196	F	93	525549	-2	3.98e-41
85	547507	F	85	548764	0	6.77e-41
83	136038	P	83	187124	0	1.08e-39
83	136038	P	83	430721	0	1.08e-39
87	160976	F	87	547451	-1	1.1e-39
87	547451	P	87	572229	-1	1.1e-39
86	104560	P	86	373326	-1	4.36e-39
81	200942	P	81	308077	0	1.73e-38
82	37631	F	82	137193	-1	1.07e-36
83	136250	P	83	430039	-2	3.32e-35
79	458004	P	79	576848	-1	6.57e-35
75	130923	P	75	528284	0	7.1e-35
75	455954	F	75	572195	0	7.1e-35
81	128647	P	81	176735	-2	5.05e-34
77	135222	F	77	290460	-1	1.02e-33
77	157578	P	77	221138	-1	1.02e-33
73	103877	P	73	176737	0	1.14e-33
73	103877	F	73	206993	0	1.14e-33
73	103877	P	73	237458	0	1.14e-33
80	128647	F	80	206987	-2	1.97e-33
80	128647	P	80	237457	-2	1.97e-33
72	157730	P	72	314379	0	4.54e-33
71	86676	P	71	103816	0	1.82e-32
72	103878	F	72	128654	-1	9.81e-31
75	241870	F	75	456006	-2	1.77e-30
71	138585	P	71	295618	-1	3.87e-30
67	254214	F	67	325028	0	4.65e-30
74	314243	F	74	456006	-2	6.9e-30
66	196635	F	66	431108	0	1.86e-29
68	205743	F	68	431114	-1	2.37e-28
64	37649	F	64	137211	0	2.98e-28
64	576300	F	64	576987	0	2.98e-28
67	202899	F	67	323102	-1	9.35e-28
63	104272	F	63	489522	0	1.19e-27
63	443444	P	63	534910	0	1.19e-27
66	99954	F	66	221138	-1	3.68e-27
66	171652	P	66	456006	-1	3.68e-27
66	181825	P	66	456006	-1	3.68e-27
66	452470	F	66	456006	-1	3.68e-27
72	165157	P	72	446528	-3	7.31e-27
71	137066	F	71	456501	-3	2.8e-26
71	446529	P	71	525510	-3	2.8e-26
64	101294	F	64	104541	-1	5.71e-26
64	104585	P	64	525358	-1	5.71e-26
60	196641	F	60	205743	0	7.62e-26
70	274728	F	70	313804	-3	1.07e-25
59	204614	F	59	325149	0	3.05e-25
59	327057	F	59	433057	0	3.05e-25
69	142824	P	69	295662	-3	4.11e-25
69	165241	P	69	342139	-3	4.11e-25
62	91045	P	62	317301	-1	8.86e-25
62	241883	F	62	456019	-1	8.86e-25
68	325026	F	68	456006	-3	1.57e-24
61	314256	F	61	456019	-1	3.49e-24
57	94008	P	57	255957	0	4.88e-24
57	340697	P	57	373110	0	4.88e-24
60	165229	F	60	525582	-1	1.37e-23
56	106449	P	56	184836	0	1.95e-23
56	138533	P	56	161066	0	1.95e-23
66	30361	F	66	410345	-3	2.3e-23
66	254214	F	66	456008	-3	2.3e-23
59	37627	P	59	204621	-1	5.39e-23
55	34322	P	55	101324	0	7.8e-23
55	99965	F	55	221149	0	7.8e-23
55	101238	P	55	525493	0	7.8e-23
55	137193	P	55	204621	0	7.8e-23
55	256239	P	55	428376	0	7.8e-23
62	254156	F	62	488022	-2	8.1e-23
62	254156	P	62	576358	-2	8.1e-23
54	138535	F	54	572172	0	3.12e-22
61	373326	F	61	525361	-2	3.14e-22
61	473980	F	61	585087	-2	3.14e-22
57	138532	F	57	455928	-1	8.34e-22
53	128675	P	53	176735	0	1.25e-21
53	135243	F	53	165214	0	1.25e-21
53	324960	P	53	547541	0	1.25e-21
53	452483	F	53	456019	0	1.25e-21
62	33905	F	62	274634	-3	4.86e-21
52	128675	F	52	207015	0	4.99e-21
52	128675	P	52	237457	0	4.99e-21
52	137196	P	52	325156	0	4.99e-21
61	529668	P	61	588892	-3	1.85e-20
51	35901	P	51	325785	0	2e-20
51	103899	F	51	128675	0	2e-20
51	165214	F	51	290481	0	2e-20
51	324962	P	51	548798	0	2e-20
54	192736	P	54	236382	-1	5.06e-20
50	101149	P	50	525674	0	7.99e-20
50	210378	F	50	487883	0	7.99e-20
53	135243	F	53	525567	-1	1.98e-19
53	378813	F	53	448996	-1	1.98e-19
56	156823	F	56	341866	-2	2.7e-19
49	165201	P	49	378895	0	3.2e-19
49	176734	P	49	456032	0	3.2e-19
52	37634	P	52	325156	-1	7.79e-19
52	103815	P	52	171733	-1	7.79e-19
52	103815	F	52	241803	-1	7.79e-19
52	103815	F	52	452403	-1	7.79e-19
52	176731	P	52	241896	-1	7.79e-19
55	138574	P	55	578564	-2	1.04e-18
55	144521	F	55	250993	-2	1.04e-18
48	128680	F	48	456032	0	1.28e-18
48	205741	F	48	299074	0	1.28e-18
48	513742	F	48	543191	0	1.28e-18
51	86696	F	51	171733	-1	3.06e-18
51	86696	F	51	181906	-1	3.06e-18
51	86696	P	51	241804	-1	3.06e-18
51	86696	P	51	452404	-1	3.06e-18
51	103816	P	51	181906	-1	3.06e-18
51	267343	F	51	325004	-1	3.06e-18
51	290481	F	51	525567	-1	3.06e-18
51	530552	F	51	530570	-1	3.06e-18
54	2617	P	54	476572	-2	4.02e-18
54	30373	F	54	410357	-2	4.02e-18
54	72381	P	54	130828	-2	4.02e-18
54	95532	P	54	531633	-2	4.02e-18
47	37699	P	47	104495	0	5.11e-18
47	104330	F	47	489582	0	5.11e-18
47	144529	P	47	553835	0	5.11e-18
47	196638	P	47	428387	0	5.11e-18
47	206923	F	47	378789	0	5.11e-18
47	207020	F	47	456032	0	5.11e-18
47	237457	P	47	456032	0	5.11e-18
47	428387	P	47	431111	0	5.11e-18
50	251001	P	50	553832	-1	1.2e-17
53	165176	P	53	446528	-2	1.55e-17
53	207020	F	53	241896	-2	1.55e-17
46	32481	F	46	32510	0	2.05e-17
46	103904	F	46	456032	0	2.05e-17
46	128572	F	46	488003	0	2.05e-17
46	176833	P	46	378790	0	2.05e-17
46	196641	F	46	299076	0	2.05e-17
46	237554	P	46	378790	0	2.05e-17
46	299076	F	46	431114	0	2.05e-17
49	101237	P	49	165147	-1	4.7e-17
49	378895	P	49	525554	-1	4.7e-17
55	241883	F	55	254225	-3	5.53e-17
55	241883	F	55	325039	-3	5.53e-17
55	254225	F	55	314256	-3	5.53e-17
55	314256	F	55	325039	-3	5.53e-17
45	103901	F	45	254235	0	8.18e-17
45	103901	F	45	325049	0	8.18e-17
45	128677	F	45	254235	0	8.18e-17
45	128677	F	45	325049	0	8.18e-17
45	142848	P	45	295662	0	8.18e-17
45	176741	P	45	254235	0	8.18e-17
45	176741	P	45	325049	0	8.18e-17
45	205742	F	45	256238	0	8.18e-17
45	207017	F	45	254235	0	8.18e-17
45	207017	F	45	325049	0	8.18e-17
45	237462	P	45	254235	0	8.18e-17
45	237462	P	45	325049	0	8.18e-17
45	256238	F	45	299075	0	8.18e-17
48	128680	F	48	241896	-1	1.84e-16
48	128680	F	48	314269	-1	1.84e-16
48	176735	P	48	314269	-1	1.84e-16
48	343329	F	48	370471	-1	1.84e-16
44	34321	P	44	209154	0	3.27e-16
44	95591	P	44	531602	0	3.27e-16
44	161037	P	44	488041	0	3.27e-16
44	161037	F	44	576357	0	3.27e-16
44	196641	F	44	256239	0	3.27e-16
44	205743	P	44	428387	0	3.27e-16
44	206921	F	44	241800	0	3.27e-16
44	256239	F	44	431114	0	3.27e-16
44	299076	P	44	428387	0	3.27e-16
44	455970	F	44	488041	0	3.27e-16
44	455970	P	44	576357	0	3.27e-16
44	488041	F	44	572211	0	3.27e-16
44	572211	P	44	576357	0	3.27e-16
47	144529	F	47	251001	-1	7.21e-16
53	171652	P	53	254225	-3	7.9e-16
53	171652	P	53	325039	-3	7.9e-16
53	181825	P	53	254225	-3	7.9e-16
53	181825	P	53	325039	-3	7.9e-16
53	254225	F	53	452483	-3	7.9e-16
53	325039	F	53	452483	-3	7.9e-16
50	6473	F	50	99846	-2	8.81e-16
43	91064	P	43	317301	0	1.31e-15
43	101336	F	43	209154	0	1.31e-15
43	103904	F	43	241896	0	1.31e-15
43	103904	F	43	314269	0	1.31e-15
43	104603	P	43	373326	0	1.31e-15
43	138530	F	43	378788	0	1.31e-15
43	138531	P	43	171743	0	1.31e-15
43	138531	F	43	241802	0	1.31e-15
43	138531	F	43	452402	0	1.31e-15
43	176740	P	43	241896	0	1.31e-15
43	207020	F	43	314269	0	1.31e-15
43	237461	P	43	241896	0	1.31e-15
43	237461	P	43	314269	0	1.31e-15
46	179094	P	46	251104	-1	2.82e-15
46	373341	F	46	525376	-1	2.82e-15
52	60037	F	52	142670	-3	2.98e-15
49	176829	F	49	525639	-2	3.38e-15
49	206925	P	49	525639	-2	3.38e-15
49	237550	F	49	525639	-2	3.38e-15
42	103814	P	42	176838	0	5.24e-15
42	103814	P	42	237559	0	5.24e-15
42	103815	F	42	138532	0	5.24e-15
42	138531	F	42	206923	0	5.24e-15
42	171744	P	42	206923	0	5.24e-15
42	171744	P	42	378789	0	5.24e-15
42	206923	F	42	452402	0	5.24e-15
42	222858	P	42	239036	0	5.24e-15
42	241802	F	42	378789	0	5.24e-15
42	241896	F	42	254238	0	5.24e-15
42	241896	F	42	325052	0	5.24e-15
42	241900	F	42	342211	0	5.24e-15
42	254238	F	42	314269	0	5.24e-15
42	254238	F	42	456032	0	5.24e-15
42	314269	F	42	325052	0	5.24e-15
42	314273	F	42	342211	0	5.24e-15
42	325052	F	42	456032	0	5.24e-15
42	378789	F	42	452402	0	5.24e-15
45	212044	P	45	598223	-1	1.1e-14
51	295621	F	51	578540	-3	1.12e-14
51	342165	P	51	525586	-3	1.12e-14
48	128633	F	48	488052	-2	1.3e-14
48	128633	P	48	576342	-2	1.3e-14
48	274750	F	48	313826	-2	1.3e-14
41	37671	P	41	101298	0	2.09e-14
41	86706	P	41	138533	0	2.09e-14
41	86706	F	41	161081	0	2.09e-14
41	101298	P	41	137233	0	2.09e-14
41	103815	F	41	206924	0	2.09e-14
41	103815	F	41	378790	0	2.09e-14
41	103816	P	41	161081	0	2.09e-14
41	105629	P	41	414597	0	2.09e-14
41	138532	P	41	176838	0	2.09e-14
41	138532	P	41	237559	0	2.09e-14
41	138533	P	41	181916	0	2.09e-14
41	157694	F	41	525390	0	2.09e-14
41	161081	F	41	171743	0	2.09e-14
41	161081	F	41	181916	0	2.09e-14
41	161081	P	41	241804	0	2.09e-14
41	161081	P	41	452404	0	2.09e-14
41	171744	F	41	176838	0	2.09e-14
41	171744	F	41	237559	0	2.09e-14
41	176838	P	41	241803	0	2.09e-14
41	176838	P	41	452403	0	2.09e-14
41	209135	P	41	525402	0	2.09e-14
41	237559	P	41	241803	0	2.09e-14
41	237559	P	41	452403	0	2.09e-14
41	290265	F	41	290301	0	2.09e-14
41	325002	F	41	342158	0	2.09e-14
50	59720	F	50	142349	-3	4.23e-14
50	59728	F	50	142357	-3	4.23e-14
50	162160	P	50	523848	-3	4.23e-14
50	202730	F	50	322947	-3	4.23e-14
47	35924	P	47	204958	-2	4.97e-14
47	449009	P	47	547520	-2	4.97e-14
47	449009	P	47	548777	-2	4.97e-14
40	86707	F	40	176838	0	8.38e-14
40	86707	P	40	206925	0	8.38e-14
40	86707	F	40	237559	0	8.38e-14
40	86707	P	40	378791	0	8.38e-14
40	103904	P	40	171652	0	8.38e-14
40	103904	P	40	181825	0	8.38e-14
40	103904	F	40	452496	0	8.38e-14
40	128578	P	40	576393	0	8.38e-14
40	128680	P	40	171652	0	8.38e-14
40	128680	P	40	181825	0	8.38e-14
40	128680	F	40	452496	0	8.38e-14
40	161082	F	40	176838	0	8.38e-14
40	161082	P	40	206925	0	8.38e-14
40	161082	F	40	237559	0	8.38e-14
40	161082	P	40	378791	0	8.38e-14
40	171652	F	40	176743	0	8.38e-14
40	171652	P	40	207020	0	8.38e-14
40	171652	F	40	237464	0	8.38e-14
40	176743	F	40	181825	0	8.38e-14
40	176743	P	40	452496	0	8.38e-14
40	176838	F	40	181917	0	8.38e-14
40	181825	P	40	207020	0	8.38e-14
40	181825	F	40	237464	0	8.38e-14
40	181917	P	40	206925	0	8.38e-14
40	181917	F	40	237559	0	8.38e-14
40	181917	P	40	378791	0	8.38e-14
40	207020	F	40	452496	0	8.38e-14
40	237464	P	40	452496	0	8.38e-14
40	254238	F	40	452496	0	8.38e-14
40	325052	F	40	452496	0	8.38e-14
49	36474	P	49	592236	-3	1.59e-13
49	59809	F	49	142432	-3	1.59e-13
43	37701	F	43	68912	-1	1.69e-13
43	68912	P	43	104497	-1	1.69e-13
43	103814	F	43	455927	-1	1.69e-13
43	135194	P	43	446543	-1	1.69e-13
43	165186	P	43	446528	-1	1.69e-13
43	251014	F	43	449173	-1	1.69e-13
43	343464	F	43	489347	-1	1.69e-13
46	137091	F	46	456526	-2	1.91e-13
39	37673	P	39	104545	0	3.35e-13
39	86706	P	39	572172	0	3.35e-13
39	103818	F	39	572172	0	3.35e-13
39	103908	F	39	342211	0	3.35e-13
39	104545	P	39	137235	0	3.35e-13
39	128684	F	39	342211	0	3.35e-13
39	144525	P	39	204640	0	3.35e-13
39	171743	P	39	572172	0	3.35e-13
39	176740	P	39	342211	0	3.35e-13
39	181916	P	39	572172	0	3.35e-13
39	191828	P	39	328905	0	3.35e-13
39	207024	F	39	342211	0	3.35e-13
39	237461	P	39	342211	0	3.35e-13
39	241806	F	39	572172	0	3.35e-13
39	342211	F	39	456036	0	3.35e-13
39	343338	F	39	370480	0	3.35e-13
39	452406	F	39	572172	0	3.35e-13
39	488078	P	39	577012	0	3.35e-13
48	35650	F	48	529775	-3	5.97e-13
48	267334	P	48	525603	-3	5.97e-13
48	378826	P	48	547519	-3	5.97e-13
48	378826	P	48	548776	-3	5.97e-13
42	101313	P	42	373370	-1	6.6e-13
42	171743	P	42	455928	-1	6.6e-13
42	176838	P	42	455927	-1	6.6e-13
42	237559	P	42	455927	-1	6.6e-13
42	241803	F	42	455928	-1	6.6e-13
42	452403	F	42	455928	-1	6.6e-13
45	36262	P	45	592454	-2	7.29e-13
45	121223	F	45	359133	-2	7.29e-13
45	171643	P	45	342211	-2	7.29e-13
45	314058	F	45	532442	-2	7.29e-13
45	342211	F	45	452500	-2	7.29e-13
45	378791	P	45	525643	-2	7.29e-13
38	30389	F	38	410373	0	1.34e-12
38	135258	F	38	525582	0	1.34e-12
38	176838	P	38	572172	0	1.34e-12
38	206927	F	38	572172	0	1.34e-12
38	237559	P	38	572172	0	1.34e-12
38	254242	F	38	342211	0	1.34e-12
38	325056	F	38	342211	0	1.34e-12
38	378793	F	38	572172	0	1.34e-12
47	95516	P	47	531656	-3	2.24e-12
47	519207	P	47	585310	-3	2.24e-12
41	86706	P	41	455929	-1	2.58e-12
41	165250	P	41	325002	-1	2.58e-12
41	181916	P	41	455929	-1	2.58e-12
41	206924	F	41	455928	-1	2.58e-12
41	378790	F	41	455928	-1	2.58e-12
41	455988	P	41	547497	-1	2.58e-12
44	295645	F	44	578564	-2	2.79e-12
37	37649	P	37	204621	0	5.36e-12
37	37649	P	37	325156	0	5.36e-12
37	90671	P	37	104606	0	5.36e-12
37	90671	F	37	373329	0	5.36e-12
37	93942	F	37	104136	0	5.36e-12
37	103906	F	37	267392	0	5.36e-12
37	104136	P	37	256042	0	5.36e-12
37	128682	F	37	267392	0	5.36e-12
37	171653	P	37	267392	0	5.36e-12
37	176744	P	37	267392	0	5.36e-12
37	181826	P	37	267392	0	5.36e-12
37	207022	F	37	267392	0	5.36e-12
37	237465	P	37	267392	0	5.36e-12
37	241898	F	37	267392	0	5.36e-12
37	254240	F	37	267392	0	5.36e-12
37	267392	F	37	314271	0	5.36e-12
37	267392	F	37	325054	0	5.36e-12
37	267392	F	37	452498	0	5.36e-12
37	267392	F	37	456034	0	5.36e-12
37	273414	P	37	317002	0	5.36e-12
37	449173	P	37	553832	0	5.36e-12
37	494864	F	37	494938	0	5.36e-12
46	529687	P	46	588888	-3	8.38e-12
40	204566	F	40	209086	-1	1.01e-11
43	60046	F	43	142679	-2	1.06e-11
43	135194	F	43	165171	-2	1.06e-11
43	135194	F	43	525524	-2	1.06e-11
43	138602	P	43	578548	-2	1.06e-11
43	161038	P	43	254175	-2	1.06e-11
43	254175	F	43	455970	-2	1.06e-11
43	254175	F	43	572211	-2	1.06e-11
43	421034	F	43	421170	-2	1.06e-11
36	90608	F	36	116102	0	2.14e-11
36	90702	F	36	449124	0	2.14e-11
36	103915	P	36	547450	0	2.14e-11
36	128570	P	36	165305	0	2.14e-11
36	128691	P	36	160975	0	2.14e-11
36	135184	F	36	290420	0	2.14e-11
36	135243	P	36	378895	0	2.14e-11
36	137193	F	36	144528	0	2.14e-11
36	160975	F	36	176736	0	2.14e-11
36	160975	P	36	207031	0	2.14e-11
36	160975	F	36	237457	0	2.14e-11
36	160975	P	36	456043	0	2.14e-11
36	181825	P	36	342211	0	2.14e-11
36	290481	P	36	378895	0	2.14e-11
36	290496	F	36	525582	0	2.14e-11
36	290870	P	36	525704	0	2.14e-11
45	37129	P	45	591573	-3	3.13e-11
39	37628	F	39	144525	-1	3.92e-11
39	202832	F	39	323049	-1	3.92e-11
39	267343	F	39	342160	-1	3.92e-11
42	59943	F	42	142571	-2	4.06e-11
42	181917	F	42	525648	-2	4.06e-11
35	3695	F	35	255430	0	8.58e-11
35	90753	F	35	251140	0	8.58e-11
35	103915	P	35	160976	0	8.58e-11
35	103915	F	35	572281	0	8.58e-11
35	128691	P	35	547451	0	8.58e-11
35	128691	F	35	572281	0	8.58e-11
35	137194	P	35	553847	0	8.58e-11
35	142824	P	35	165302	0	8.58e-11
35	165194	P	35	446528	0	8.58e-11
35	176737	F	35	547451	0	8.58e-11
35	176737	P	35	572281	0	8.58e-11
35	204640	F	35	553847	0	8.58e-11
35	207031	P	35	547451	0	8.58e-11
35	207031	F	35	572281	0	8.58e-11
35	237458	F	35	547451	0	8.58e-11
35	237458	P	35	572281	0	8.58e-11
35	267394	F	35	342211	0	8.58e-11
35	456043	P	35	547451	0	8.58e-11
35	456043	F	35	572281	0	8.58e-11
44	91910	F	44	432783	-3	1.17e-10
44	514732	P	44	519206	-3	1.17e-10
38	576986	F	38	578529	-1	1.53e-10
34	144542	F	34	449173	0	3.43e-10
34	165305	P	34	488003	0	3.43e-10
34	202932	F	34	323135	0	3.43e-10
34	209146	P	34	449176	0	3.43e-10
34	209146	F	34	553832	0	3.43e-10
34	325009	P	34	525603	0	3.43e-10
34	474007	F	34	585114	0	3.43e-10
43	59965	F	43	142593	-3	4.36e-10
43	123370	P	43	359411	-3	4.36e-10
43	142944	P	43	290448	-3	4.36e-10
43	290448	F	43	548699	-3	4.36e-10
40	86707	F	40	525648	-2	5.88e-10
40	103816	P	40	525648	-2	5.88e-10
40	104489	F	40	204566	-2	5.88e-10
40	128626	P	40	547512	-2	5.88e-10
40	128626	P	40	548769	-2	5.88e-10
40	138533	P	40	525648	-2	5.88e-10
40	161082	F	40	525648	-2	5.88e-10
40	171744	F	40	525648	-2	5.88e-10
40	241804	P	40	525648	-2	5.88e-10
40	452404	P	40	525648	-2	5.88e-10
37	83393	P	37	342084	-1	5.95e-10
37	90671	F	37	525364	-1	5.95e-10
37	92504	F	37	497261	-1	5.95e-10
37	136084	P	37	249964	-1	5.95e-10
37	327084	P	37	529922	-1	5.95e-10
37	342218	F	37	572281	-1	5.95e-10
37	576300	F	37	578530	-1	5.95e-10
33	37711	F	33	68922	0	1.37e-09
33	68922	P	33	104497	0	1.37e-09
33	86659	F	33	578564	0	1.37e-09
33	144531	P	33	325175	0	1.37e-09
33	295701	F	33	548819	0	1.37e-09
33	325175	F	33	553847	0	1.37e-09
42	272380	F	42	344603	-3	1.62e-09
42	274707	F	42	313783	-3	1.62e-09
39	36484	P	39	592236	-2	2.23e-09
39	165250	P	39	267343	-2	2.23e-09
39	176812	F	39	525622	-2	2.23e-09
39	204640	P	39	250997	-2	2.23e-09
39	206952	P	39	525622	-2	2.23e-09
39	237533	F	39	525622	-2	2.23e-09
39	342021	P	39	550562	-2	2.23e-09
39	514666	P	39	519265	-2	2.23e-09
36	101240	F	36	446564	-1	2.32e-09
36	324898	F	36	577145	-1	2.32e-09
36	446564	P	36	525510	-1	2.32e-09
36	485114	F	36	521460	-1	2.32e-09
32	86654	P	32	138602	0	5.49e-09
32	86654	F	32	295640	0	5.49e-09
32	90641	P	32	90641	0	5.49e-09
32	104585	P	32	157694	0	5.49e-09
32	128574	F	32	142824	0	5.49e-09
32	128626	F	32	449024	0	5.49e-09
32	142824	F	32	488005	0	5.49e-09
32	160979	P	32	241907	0	5.49e-09
32	160979	P	32	314280	0	5.49e-09
32	160979	P	32	342218	0	5.49e-09
32	241907	P	32	547454	0	5.49e-09
32	241907	F	32	572281	0	5.49e-09
32	267306	P	32	295699	0	5.49e-09
32	274766	F	32	313842	0	5.49e-09
32	314280	P	32	547454	0	5.49e-09
32	314280	F	32	572281	0	5.49e-09
32	327023	F	32	433025	0	5.49e-09
32	342218	P	32	547454	0	5.49e-09
41	192796	F	41	327300	-3	6.03e-09
41	265757	P	41	586252	-3	6.03e-09
38	59744	F	38	142373	-2	8.48e-09
38	525648	P	38	572172	-2	8.48e-09
35	37632	P	35	553847	-1	9.01e-09
35	103251	P	35	253386	-1	9.01e-09
35	137194	F	35	251001	-1	9.01e-09
35	181923	P	35	316004	-1	9.01e-09
35	519818	P	35	546366	-1	9.01e-09
31	10028	P	31	479311	0	2.2e-08
31	83360	F	31	86699	0	2.2e-08
31	83360	P	31	103833	0	2.2e-08
31	138558	F	31	455954	0	2.2e-08
31	142865	P	31	176797	0	2.2e-08
31	142865	F	31	206975	0	2.2e-08
31	142865	P	31	237518	0	2.2e-08
31	144545	P	31	209149	0	2.2e-08
31	160980	P	31	254249	0	2.2e-08
31	160980	P	31	325063	0	2.2e-08
31	254249	P	31	547455	0	2.2e-08
31	254249	F	31	572281	0	2.2e-08
31	325063	P	31	547455	0	2.2e-08
31	325063	F	31	572281	0	2.2e-08
31	529744	P	31	588843	0	2.2e-08
40	6391	F	40	99741	-3	2.23e-08
40	104489	F	40	209086	-3	2.23e-08
40	455929	P	40	525648	-3	2.23e-08
37	83394	F	37	475871	-2	3.21e-08
37	93899	F	37	158448	-2	3.21e-08
37	121286	F	37	359194	-2	3.21e-08
37	158448	P	37	256085	-2	3.21e-08
34	34343	P	34	104571	-1	3.5e-08
34	86713	P	34	316005	-1	3.5e-08
34	103816	F	34	316005	-1	3.5e-08
34	138533	F	34	316005	-1	3.5e-08
34	161088	P	34	316005	-1	3.5e-08
34	171750	P	34	316005	-1	3.5e-08
34	176782	P	34	488066	-1	3.5e-08
34	176782	F	34	576342	-1	3.5e-08
34	176844	P	34	316005	-1	3.5e-08
34	206925	F	34	316005	-1	3.5e-08
34	206987	F	34	488066	-1	3.5e-08
34	206987	P	34	576342	-1	3.5e-08
34	209146	P	34	251017	-1	3.5e-08
34	221096	F	34	379365	-1	3.5e-08
34	237503	P	34	488066	-1	3.5e-08
34	237503	F	34	576342	-1	3.5e-08
34	237565	P	34	316005	-1	3.5e-08
34	241804	F	34	316005	-1	3.5e-08
34	267348	P	34	525603	-1	3.5e-08
34	316005	F	34	378791	-1	3.5e-08
34	316005	F	34	452404	-1	3.5e-08
39	37628	F	39	250997	-3	8.27e-08
39	292432	F	39	313298	-3	8.27e-08
30	93176	P	30	158487	0	8.78e-08
30	104815	F	30	275625	0	8.78e-08
30	195566	F	30	205741	0	8.78e-08
30	195566	F	30	299074	0	8.78e-08
30	254160	P	30	578604	0	8.78e-08
30	267306	F	30	324962	0	8.78e-08
30	267306	P	30	547562	0	8.78e-08
30	267306	P	30	548819	0	8.78e-08
30	295701	P	30	324962	0	8.78e-08
30	295701	F	30	547562	0	8.78e-08
30	296778	F	30	324961	0	8.78e-08
30	296778	P	30	547563	0	8.78e-08
30	449180	F	30	525402	0	8.78e-08
30	488026	P	30	578604	0	8.78e-08
30	525402	P	30	553832	0	8.78e-08
30	576386	F	30	578604	0	8.78e-08
36	378916	F	36	446528	-2	1.22e-07
33	6490	F	33	99863	-1	1.36e-07
33	37512	F	33	529560	-1	1.36e-07
33	90711	P	33	204558	-1	1.36e-07
33	128633	P	33	161037	-1	1.36e-07
33	128633	F	33	455981	-1	1.36e-07
33	128633	F	33	572222	-1	1.36e-07
33	137735	F	33	203543	-1	1.36e-07
33	251003	P	33	325175	-1	1.36e-07
33	274430	P	33	577058	-1	1.36e-07
33	476023	F	33	532800	-1	1.36e-07
33	519019	P	33	590159	-1	1.36e-07
38	103867	F	38	488062	-3	3.05e-07
38	103867	P	38	576342	-3	3.05e-07
35	86627	P	35	254251	-2	4.59e-07
35	98138	F	35	332158	-2	4.59e-07
35	136092	P	35	249958	-2	4.59e-07
35	142952	P	35	290448	-2	4.59e-07
35	251028	F	35	449187	-2	4.59e-07
35	341820	F	35	341854	-2	4.59e-07
35	380917	P	35	381680	-2	4.59e-07
32	142828	P	32	576401	-1	5.27e-07
32	142877	P	32	547499	-1	5.27e-07
32	145985	F	32	326658	-1	5.27e-07
32	157694	F	32	373355	-1	5.27e-07
32	157706	F	32	449180	-1	5.27e-07
32	160979	F	32	171649	-1	5.27e-07
32	160979	F	32	181822	-1	5.27e-07
32	160979	P	32	452507	-1	5.27e-07
32	171649	F	32	547454	-1	5.27e-07
32	171649	P	32	572281	-1	5.27e-07
32	181822	F	32	547454	-1	5.27e-07
32	181822	P	32	572281	-1	5.27e-07
32	183614	P	32	341298	-1	5.27e-07
32	316007	F	32	572172	-1	5.27e-07
32	327092	P	32	529919	-1	5.27e-07
32	349717	P	32	575583	-1	5.27e-07
32	373391	P	32	553810	-1	5.27e-07
32	412861	P	32	570060	-1	5.27e-07
32	433084	P	32	529927	-1	5.27e-07
32	452507	P	32	547454	-1	5.27e-07
32	452507	F	32	572281	-1	5.27e-07
37	202353	P	37	331815	-3	1.12e-06
34	37712	P	34	204572	-2	1.73e-06
34	162176	P	34	523848	-2	1.73e-06
34	272388	F	34	344611	-2	1.73e-06
34	316005	F	34	455929	-2	1.73e-06
34	502969	P	34	502969	-2	1.73e-06
34	514956	F	34	585815	-2	1.73e-06
31	34346	F	31	373370	-1	2.04e-06
31	83360	F	31	171736	-1	2.04e-06
31	83360	F	31	181909	-1	2.04e-06
31	83360	P	31	241821	-1	2.04e-06
31	83360	P	31	452421	-1	2.04e-06
31	86631	P	31	241909	-1	2.04e-06
31	86631	P	31	314282	-1	2.04e-06
31	86631	P	31	342220	-1	2.04e-06
31	88140	F	31	418157	-1	2.04e-06
31	98135	F	31	195564	-1	2.04e-06
31	116096	P	31	251164	-1	2.04e-06
31	135222	P	31	142944	-1	2.04e-06
31	135222	F	31	548711	-1	2.04e-06
31	157704	P	31	209147	-1	2.04e-06
31	157704	P	31	553833	-1	2.04e-06
31	161032	F	31	548764	-1	2.04e-06
31	161050	P	31	254175	-1	2.04e-06
31	165302	F	31	576402	-1	2.04e-06
31	195567	F	31	256238	-1	2.04e-06
31	195567	P	31	332107	-1	2.04e-06
31	267304	F	31	296777	-1	2.04e-06
31	351276	P	31	412316	-1	2.04e-06
31	455988	P	31	548764	-1	2.04e-06
31	548764	P	31	572229	-1	2.04e-06
31	551511	P	31	565859	-1	2.04e-06
36	128574	F	36	267306	-3	4.13e-06
36	165302	F	36	295696	-3	4.13e-06
36	267306	F	36	488005	-3	4.13e-06
36	267401	P	36	547450	-3	4.13e-06
36	342084	P	36	475871	-3	4.13e-06
33	196642	F	33	534991	-2	6.52e-06
33	220530	F	33	581265	-2	6.52e-06
33	283749	P	33	518442	-2	6.52e-06
33	370396	P	33	531733	-2	6.52e-06
33	428397	P	33	534991	-2	6.52e-06
33	431115	F	33	534991	-2	6.52e-06
33	530552	F	33	530588	-2	6.52e-06
30	13781	F	30	463994	-1	7.91e-06
30	37144	P	30	591573	-1	7.91e-06
30	57042	F	30	351232	-1	7.91e-06
30	86632	P	30	103917	-1	7.91e-06
30	86632	P	30	128693	-1	7.91e-06
30	86632	F	30	160979	-1	7.91e-06
30	86632	F	30	176740	-1	7.91e-06
30	86632	P	30	207033	-1	7.91e-06
30	86632	F	30	237461	-1	7.91e-06
30	86632	P	30	456045	-1	7.91e-06
30	86632	F	30	547454	-1	7.91e-06
30	86632	P	30	572283	-1	7.91e-06
30	93118	P	30	176279	-1	7.91e-06
30	101197	F	30	446527	-1	7.91e-06
30	110053	F	30	110572	-1	7.91e-06
30	161018	P	30	325023	-1	7.91e-06
30	176811	P	30	267334	-1	7.91e-06
30	180331	P	30	574841	-1	7.91e-06
30	187082	P	30	314108	-1	7.91e-06
30	195566	F	30	196639	-1	7.91e-06
30	195566	P	30	428403	-1	7.91e-06
30	195566	F	30	431112	-1	7.91e-06
30	204649	P	30	250997	-1	7.91e-06
30	205742	F	30	534989	-1	7.91e-06
30	206961	F	30	267333	-1	7.91e-06
30	237532	P	30	267334	-1	7.91e-06
30	237574	P	30	324957	-1	7.91e-06
30	241799	F	30	296774	-1	7.91e-06
30	249922	P	30	314108	-1	7.91e-06
30	251021	F	30	525402	-1	7.91e-06
30	251059	F	30	526822	-1	7.91e-06
30	256238	F	30	534989	-1	7.91e-06
30	274455	F	30	380624	-1	7.91e-06
30	295701	P	30	296779	-1	7.91e-06
30	296778	P	30	548820	-1	7.91e-06
30	299075	F	30	534989	-1	7.91e-06
30	314108	P	30	430679	-1	7.91e-06
30	325023	P	30	547493	-1	7.91e-06
30	325023	F	30	572244	-1	7.91e-06
30	505053	F	30	525699	-1	7.91e-06
35	6464	F	35	99837	-3	1.52e-05
35	36926	P	35	591786	-3	1.52e-05
35	59425	F	35	142074	-3	1.52e-05
35	95494	P	35	531690	-3	1.52e-05
35	247945	P	35	249157	-3	1.52e-05
35	316004	P	35	525654	-3	1.52e-05
32	68923	P	32	204574	-2	2.45e-05
32	84858	F	32	218377	-2	2.45e-05
32	84858	F	32	398407	-2	2.45e-05
32	134177	F	32	205805	-2	2.45e-05
32	135279	P	32	508665	-2	2.45e-05
32	142877	P	32	161024	-2	2.45e-05
32	142877	F	32	455995	-2	2.45e-05
32	142877	F	32	572236	-2	2.45e-05
32	157706	F	32	251021	-2	2.45e-05
32	160979	P	32	267401	-2	2.45e-05
32	206918	F	32	296772	-2	2.45e-05
32	267401	F	32	572281	-2	2.45e-05
32	378917	P	32	525549	-2	2.45e-05
34	37712	P	34	209092	-3	5.54e-05
34	90736	F	34	525713	-3	5.54e-05
34	116729	P	34	456369	-3	5.54e-05
34	135262	P	34	342182	-3	5.54e-05
34	162110	P	34	275748	-3	5.54e-05
34	203815	F	34	203872	-3	5.54e-05
34	324987	F	34	378826	-3	5.54e-05
34	324987	F	34	449009	-3	5.54e-05
31	12023	P	31	33914	-2	9.19e-05
31	86631	F	31	171648	-2	9.19e-05
31	86631	F	31	181821	-2	9.19e-05
31	86631	P	31	452509	-2	9.19e-05
31	94518	P	31	552084	-2	9.19e-05
31	98135	F	31	205739	-2	9.19e-05
31	98135	F	31	299072	-2	9.19e-05
31	101248	F	31	446572	-2	9.19e-05
31	127167	F	31	127297	-2	9.19e-05
31	138527	F	31	324956	-2	9.19e-05
31	144549	F	31	525402	-2	9.19e-05
31	163199	P	31	292199	-2	9.19e-05
31	171847	P	31	209330	-2	9.19e-05
31	205742	P	31	332107	-2	9.19e-05
31	218995	F	31	306624	-2	9.19e-05
31	244799	F	31	497569	-2	9.19e-05
31	256238	P	31	332107	-2	9.19e-05
31	299075	P	31	332107	-2	9.19e-05
31	306624	F	31	399025	-2	9.19e-05
31	403889	P	31	404750	-2	9.19e-05
31	446572	P	31	525507	-2	9.19e-05
31	519223	P	31	585310	-2	9.19e-05
33	65081	P	33	65244	-3	0.000202
33	128573	P	33	295699	-3	0.000202
33	128626	F	33	378841	-3	0.000202
33	228731	P	33	458895	-3	0.000202
33	295699	P	33	488004	-3	0.000202
33	446919	R	33	446929	-3	0.000202
33	488052	P	33	547512	-3	0.000202
33	488052	P	33	548769	-3	0.000202
33	547512	F	33	576357	-3	0.000202
33	548769	F	33	576357	-3	0.000202
30	33880	F	30	274608	-2	0.000344
30	34791	F	30	283104	-2	0.000344
30	83393	P	30	254130	-2	0.000344
30	86633	P	30	325064	-2	0.000344
30	86722	F	30	295706	-2	0.000344
30	92660	P	30	552895	-2	0.000344
30	93535	P	30	209400	-2	0.000344
30	93908	F	30	158457	-2	0.000344
30	95573	R	30	95573	-2	0.000344
30	101199	P	30	165198	-2	0.000344
30	101199	P	30	525551	-2	0.000344
30	101258	P	30	165145	-2	0.000344
30	103811	F	30	324957	-2	0.000344
30	103811	P	30	547567	-2	0.000344
30	104340	F	30	158484	-2	0.000344
30	135209	F	30	165186	-2	0.000344
30	138528	F	30	296774	-2	0.000344
30	138528	P	30	547567	-2	0.000344
30	138583	P	30	176799	-2	0.000344
30	138583	F	30	206974	-2	0.000344
30	138583	P	30	237520	-2	0.000344
30	144547	F	30	157704	-2	0.000344
30	158457	P	30	256083	-2	0.000344
30	158484	F	30	489592	-2	0.000344
30	161018	P	30	267362	-2	0.000344
30	174165	F	30	568524	-2	0.000344
30	176800	F	30	295662	-2	0.000344
30	176853	P	30	296774	-2	0.000344
30	176853	P	30	324957	-2	0.000344
30	181932	P	30	267301	-2	0.000344
30	193675	F	30	193687	-2	0.000344
30	195567	F	30	534989	-2	0.000344
30	196643	P	30	332105	-2	0.000344
30	198795	F	30	198847	-2	0.000344
30	204553	P	30	577604	-2	0.000344
30	204977	F	30	325785	-2	0.000344
30	206920	P	30	295706	-2	0.000344
30	206975	P	30	295660	-2	0.000344
30	237521	F	30	295662	-2	0.000344
30	237574	P	30	296774	-2	0.000344
30	237574	F	30	547567	-2	0.000344
30	256236	F	30	332156	-2	0.000344
30	267302	P	30	525662	-2	0.000344
30	267362	P	30	547493	-2	0.000344
30	267362	F	30	572244	-2	0.000344
30	332105	P	30	534992	-2	0.000344
30	332107	F	30	428401	-2	0.000344
30	332107	P	30	431114	-2	0.000344
30	417209	P	30	495634	-2	0.000344
30	448974	F	30	455928	-2	0.000344
30	489676	F	30	523620	-2	0.000344
30	544212	F	30	583077	-2	0.000344
32	2491	F	32	283570	-3	0.000735
32	68923	P	32	209094	-3	0.000735
32	91042	F	32	172611	-3	0.000735
32	93598	P	32	209341	-3	0.000735
32	103259	P	32	253381	-3	0.000735
32	105137	P	32	192797	-3	0.000735
32	128633	F	32	254186	-3	0.000735
32	136245	F	32	275742	-3	0.000735
32	142824	F	32	267306	-3	0.000735
32	164714	P	32	192793	-3	0.000735
32	165305	P	32	267306	-3	0.000735
32	181932	F	32	525663	-3	0.000735
32	212666	F	32	325235	-3	0.000735
32	254186	P	32	547513	-3	0.000735
32	254186	P	32	548770	-3	0.000735
32	267310	P	32	576401	-3	0.000735
32	290500	P	32	342184	-3	0.000735
32	324954	F	32	455921	-3	0.000735
32	583534	F	32	583588	-3	0.000735
31	32238	F	31	276865	-3	0.00267
31	35806	P	31	252390	-3	0.00267
31	37541	F	31	327300	-3	0.00267
31	86722	F	31	548824	-3	0.00267
31	90042	F	31	251611	-3	0.00267
31	90589	P	31	525738	-3	0.00267
31	96284	P	31	476411	-3	0.00267
31	98135	F	31	196637	-3	0.00267
31	98135	F	31	431110	-3	0.00267
31	101143	P	31	505053	-3	0.00267
31	103867	F	31	128643	-3	0.00267
31	128573	P	31	548819	-3	0.00267
31	128591	F	31	254156	-3	0.00267
31	128638	P	31	547509	-3	0.00267
31	128638	P	31	548766	-3	0.00267
31	138581	F	31	142862	-3	0.00267
31	142814	P	31	161101	-3	0.00267
31	156641	P	31	530399	-3	0.00267
31	161097	P	31	296773	-3	0.00267
31	165307	F	31	548819	-3	0.00267
31	177195	F	31	256741	-3	0.00267
31	184208	P	31	544126	-3	0.00267
31	184537	P	31	588545	-3	0.00267
31	203802	F	31	203931	-3	0.00267
31	204559	P	31	251097	-3	0.00267
31	237740	F	31	291082	-3	0.00267
31	241798	P	31	295706	-3	0.00267
31	252114	P	31	306117	-3	0.00267
31	254210	F	31	267363	-3	0.00267
31	296773	F	31	378785	-3	0.00267
31	296773	P	31	525663	-3	0.00267
31	296784	F	31	314182	-3	0.00267
31	327242	P	31	353697	-3	0.00267
31	331538	F	31	542993	-3	0.00267
31	332110	P	31	332155	-3	0.00267
31	332155	F	31	534986	-3	0.00267
31	450385	P	31	525699	-3	0.00267
31	456002	F	31	508676	-3	0.00267
31	456002	P	31	547493	-3	0.00267
31	488004	P	31	548819	-3	0.00267
31	510664	P	31	525649	-3	0.00267
30	29117	F	30	201187	-3	0.00963
30	34385	P	30	553866	-3	0.00963
30	35645	P	30	431184	-3	0.00963
30	36281	P	30	592450	-3	0.00963
30	36971	P	30	591746	-3	0.00963
30	37701	F	30	251065	-3	0.00963
30	51603	P	30	161535	-3	0.00963
30	52702	F	30	52721	-3	0.00963
30	59600	F	30	142253	-3	0.00963
30	75876	P	30	567728	-3	0.00963
30	76216	F	30	444913	-3	0.00963
30	82213	F	30	221422	-3	0.00963
30	83361	P	30	138550	-3	0.00963
30	83361	F	30	161075	-3	0.00963
30	83361	P	30	572187	-3	0.00963
30	83362	P	30	314193	-3	0.00963
30	83367	P	30	342111	-3	0.00963
30	86632	P	30	267403	-3	0.00963
30	86722	F	30	525663	-3	0.00963
30	90606	P	30	251161	-3	0.00963
30	90683	F	30	525376	-3	0.00963
30	90719	F	30	577604	-3	0.00963
30	90722	P	30	204550	-3	0.00963
30	90725	F	30	553888	-3	0.00963
30	93225	P	30	95092	-3	0.00963
30	93848	F	30	105250	-3	0.00963
30	94866	P	30	354682	-3	0.00963
30	95108	P	30	209218	-3	0.00963
30	98137	P	30	428403	-3	0.00963
30	98138	F	30	256238	-3	0.00963
30	101199	F	30	378917	-3	0.00963
30	103811	F	30	296774	-3	0.00963
30	103811	P	30	548824	-3	0.00963
30	103815	F	30	448974	-3	0.00963
30	103878	F	30	488073	-3	0.00963
30	103878	P	30	576339	-3	0.00963
30	104510	P	30	251065	-3	0.00963
30	128574	F	30	324962	-3	0.00963
30	128574	P	30	547562	-3	0.00963
30	135209	F	30	525539	-3	0.00963
30	137150	F	30	504930	-3	0.00963
30	138532	F	30	448974	-3	0.00963
30	142824	F	30	324962	-3	0.00963
30	142824	P	30	547562	-3	0.00963
30	142824	P	30	548819	-3	0.00963
30	145994	F	30	326667	-3	0.00963
30	160031	F	30	551834	-3	0.00963
30	161018	P	30	254209	-3	0.00963
30	161097	P	30	324957	-3	0.00963
30	165148	F	30	295615	-3	0.00963
30	165307	P	30	324962	-3	0.00963
30	165307	F	30	547562	-3	0.00963
30	171755	P	30	448974	-3	0.00963
30	171759	P	30	267301	-3	0.00963
30	171759	P	30	296774	-3	0.00963
30	171759	F	30	547567	-3	0.00963
30	176852	P	30	448971	-3	0.00963
30	176853	P	30	267301	-3	0.00963
30	176853	F	30	547567	-3	0.00963
30	176854	P	30	455923	-3	0.00963
30	179123	P	30	192836	-3	0.00963
30	191525	F	30	375541	-3	0.00963
30	195567	F	30	332158	-3	0.00963
30	205742	F	30	332158	-3	0.00963
30	206921	F	30	267302	-3	0.00963
30	206924	F	30	448974	-3	0.00963
30	237573	P	30	448971	-3	0.00963
30	241799	F	30	324957	-3	0.00963
30	241799	P	30	547567	-3	0.00963
30	241799	P	30	548824	-3	0.00963
30	241800	F	30	267302	-3	0.00963
30	241803	F	30	448974	-3	0.00963
30	254132	F	30	342093	-3	0.00963
30	254210	P	30	547492	-3	0.00963
30	254210	F	30	572245	-3	0.00963
30	259213	P	30	259223	-3	0.00963
30	267301	F	30	378786	-3	0.00963
30	267303	F	30	452401	-3	0.00963
30	293732	F	30	458041	-3	0.00963
30	293732	P	30	576860	-3	0.00963
30	295706	F	30	525663	-3	0.00963
30	296777	F	30	452402	-3	0.00963
30	299075	F	30	332158	-3	0.00963
30	324962	F	30	488005	-3	0.00963
30	370444	P	30	540825	-3	0.00963
30	378790	F	30	448974	-3	0.00963
30	400270	F	30	400629	-3	0.00963
30	411184	P	30	520969	-3	0.00963
30	433092	P	30	529921	-3	0.00963
30	447310	F	30	549824	-3	0.00963
30	448974	F	30	452403	-3	0.00963
30	452401	P	30	547565	-3	0.00963
30	455925	P	30	547566	-3	0.00963
30	473817	F	30	584924	-3	0.00963
30	488005	P	30	547562	-3	0.00963
30	508673	P	30	547497	-3	0.00963
30	530577	F	30	530595	-3	0.00963

## Sheet: TABLE S8
TABLE S8 Homologous DNA fragments between the mt and cp genomes of C. ophiocarpa.
Number	% Identity	Alignment length	Mismatches	Gap openings	Alignment start (cp genome)	Alignment end (cp genome)	Alignment start (mt genome)	Alignment end (mt genome)	E-value	Bit score	MTPT annotation
MTPT1	97.558	2416	45	4	33414	35816	62839	65253	0	4122	complete rpoC1 exon1; partial rpoB exon1
MTPT2	97.222	36	1	0	35950	35985	510471	510506	2.5e-08	62.1	partial rpoB exon1
MTPT3	95.31	1194	50	1	48580	49773	474068	472881	0	1890	partial psaB exon1
	95.289	5562	207	21	27559	33088	57309	62847	0	8769	partial rpoC2 exon1; complete rpoC1 exon2
MTPT5	95.122	82	3	1	130	210	250624	250705	2.43e-28	128	complete trnH-GUG
MTPT6	94.872	195	10	0	49228	49422	99467	99661	1.05e-81	305	partial psaB exon1
MTPT7	94.118	85	2	3	120090	120172	450041	449958	8.75e-28	126	complete trnN-GUU
	94.118	85	2	3	176635	176717	449958	450041	8.75e-28	126	complete trnN-GUU
MTPT8	93.671	79	5	0	22500	22578	127861	127939	1.46e-25	119	complete trnM-CAU
MTPT9	93.063	1110	53	10	13338	14445	46770	47857	0	1602	partial atpA exon1; complete atpF exon2
MTPT10	91.324	219	17	2	28482	28699	542915	542698	1.75e-79	298	partial rpoC2 exon1
MTPT11	90.086	232	22	1	48607	48838	585148	584918	4.87e-80	300	partial psaB exon1
MTPT12	89.63	135	14	0	41243	41377	264338	264204	1.11e-41	172	complete trnD-GUC
MTPT13	88.636	44	5	0	42300	42343	136201	136244	4.19e-06	54.7	partial trnT-GGU
MTPT14	87.524	1547	130	24	68980	70481	474082	475610	0	1729	complete psbJ exon1; complete psbL exon1; complete psbF exon1; complete psbE exon1
MTPT15	80.892	1256	138	40	70738	71936	510116	508906	0	896	complete petL exon1; complete petG exon1; complete trnW-CCA; complete trnP-UGG
MTPT16	78.526	312	43	9	43803	44114	342539	342252	5.12e-45	183	partial psbD exon1

## Sheet: TABLE S9
TABLE S9 Information on the species used for phylogenetic analysis in this study.
Family	Species	Genebank No. of mt geneomes
Ranunculales	C. ophiocarpa
	Corydalis saxicola	OR625126
	Corydalis pauciovulata	OR100522.1
	Paropyrum anemonoides	NC_072536.1
	Pulsatilla dahurica	NC_071219.1
	Pulsatilla chinensis	NC_068017.1
	Pulsatilla cernua	NC_068018.1
	Aconitum kusnezoffii	NC_053920.1
	Anemone maxima	NC_053368.1
	Hepatica maxima	MT568500.1
	Clematis acerifolia	ON674117_8.1
Proteales	Macadamia integrifolia cultivar HAES294	NC_058888.1
	Macadamia ternifolia	MW566571.1
	Macadamia tetraphylla	MW566572.1
Caryophyllales	Pereskia aculeata	NC_067638.1
	Suaeda glauca	NC_060419.1
	Agrostemma githago	NC_057604.1
	Mirabilis jalapa	NC_056991.1
	Tetragonia tetragonoides	MW971440.1
	Fallopia aubertii	MW664926.1
	Bougainvillea spectabilis	NC_056281.1
	Mirabilis himalaica	NC_048974.1
	Sesuvium portulacastrum	MN683736.1
	Chenopodium quinoa	NC_041093.1
	Nepenthes ventricosa x Nepenthes alata isolate NEP-CB1	NC_039531.1
	Spinacia oleracea	NC_035618.1
	Beta macrocarpa	NC_015994.1
	Beta vulgaris subsp. maritima	NC_015099.1
	Silene latifolia	NC_014487.1
	Nepenthes khasiana	MK330891.1
Alismatales	Stratiotes aloides voucher Seberg et al. C2459	NC_073008.1
	Butomus umbellatus	NC_021399.1

[truncated: 2 more sheets: TABLE S10, TABLE S11]
